# Supplementary material for: Investigating Age-Related Neural Compensation During Emotion Perception Using Electroencephalography
Source: Brain Sci. 2020 Jan 23;10(2):61. doi: 10.3390/brainsci10020061 (PMC7071462; doi:10.3390/brainsci10020061)
Supplement: Supplementary file 1 [file brainsci-10-00061-s001.zip]

Archive with 11 entries (8 files):
- supplementary files/
- supplementary files/.DS_Store
- __MACOSX/
- __MACOSX/supplementary files/
- __MACOSX/supplementary files/._.DS_Store
- supplementary files/Supplementary 2_data analysis.docx
- __MACOSX/supplementary files/._Supplementary 2_data analysis.docx
- supplementary files/Supplementary 3_P100 and P300.docx
- __MACOSX/supplementary files/._Supplementary 3_P100 and P300.docx
- supplementary files/Supplementary 1_other results.docx
- __MACOSX/supplementary files/._Supplementary 1_other results.docx
